# Supplementary material for: Cellulose Nanofibrils Dewatered with Poly(Lactic Acid) for Improved Bio-Polymer Nanocomposite Processing
Source: Nanomaterials (Basel). 2024 Aug 30;14(17):1419. doi: 10.3390/nano14171419 (PMC11397092; doi:10.3390/nano14171419)
Supplement: Supplementary file 1 [file nanomaterials-14-01419-s001.zip]

Archive with 1 entries (1 files):
- nanomaterials-3084707-supplementary.pdf
